# Supplementary material for: Association Between Asthma and the Risk of Type 2 Diabetes Mellitus: Results From NHANES 2009–2016 Data
Source: Int J Endocrinol. 2026 Jan 31;2026:4046954. doi: 10.1155/ije/4046954 (PMC12860417; doi:10.1155/ije/4046954)
Supplement: Supplementary file 1 — Supporting Information Additional supporting information can be found online in the Supporting Information section. [file IJE-2026-4046954-s001.zip]

Archive with 2 entries (2 files):
- STROBE-MR-checklist.docx
- Table S1.docx
